# Supplementary material for: Genetic Dissection of Major Rice QTLs for Strong Culms and Fine Mapping of qWS5 for Breeding Application in Transplanted System
Source: Rice (N Y). 2024 Jul 12;17:43. doi: 10.1186/s12284-024-00723-x (PMC11245457; doi:10.1186/s12284-024-00723-x)
Supplement: Supplementary file 2 — Additional file 2: Table S1. Markers used in this study for linkage analysis of qWS5, qPL6 and ipa1-2D. Table S2. Correlation of five traits from RILs in Yangzhou. Table S3. Correlation of five traits from RILs in Hainan. Table S4. The trait values of HIF-NILs with different segments at different generations. [file 12284_2024_723_MOESM2_ESM.xlsx]

## Sheet: Table S1
Table S1. Markers used in this study for linkage analysis of qWS5, qPL6 and ipa1-2D
Marker names	Forward Primers (5' to 3')	Reverse Primers (5' to 3')
5M1669600	ATACATTGACCTTGATGGTCGTG	CCCTTTCAAACGCAGAGCC
5M3450100	ATGTTAATTGATATGCCTCC	ATAAAGAACTGGAAATACGG
5M5449700	TTGCCACGTAGGYGTCATG	TTTGCGATCCGAGGTAAAA
5M7219600	CAGGTATGCGATCCCTTGAT	TGTAGTGAGCGAGAGCGAGA
5M9240400	TGATTGCTTAGTTAGCGACAT	CCCATCGACCAAATACTTCTT
5M11090400	TACAGAAATCTGCCTGCTAC	TACTTTACTCCCTGACGCTA
5M13919300	CTCGCTGTTTACTGACTGG	TTTGATGTACTGCCTGCTCT
5M15585700	ACCATAACCGGGGAAGAAAG	GCGACGACCAACAACACTAC
5M16910400	ATTGATCGGGTGGTTATTCC	GTGGCAAGTTTGTTACTTTGTA
5M17084900	TCGTCTCGCAGTTTACAGG	AAGCCGAAACCAACCATT
5M17633400	AGGTTGTCTTAGGCTTTGGG	TCATTGGGGGCTTAATAGG
5M17806700	ACCGTTAGCAACTCCTCTCCACT	ACGCTCTCCCCTTCCCTCTG
5M18016600	CACATACTCTGGCTCTCCCG	CTCCGCGAGCTTTAGAAGAG
5M18186400	TGTCCAATAACACCCTGCC	CCACCATTTACTTTCCCCAT
5M18396900	CGTGGAGTTCATCAGGGAGGAGA	GCATCTTTCGCACCAGCCAATA
5M18754100	GTGCCTCCGTGGTTATGAAC	AAACAACGACGTCCCTGATC
5M19256600	AGGCAGTTGGTGTAACTCAG	TCAAGCCATCTACAGGTCAG
5M19941300	GGTGTCCGAAACGGAAGG	GGAGCGGGAGGAAAGTGA
5M21094000	AATTATCTTTGAAACGACCA	GTTTTCACTTACTCCGTCC
5M21632700	CCCTTGTTTCGCTTCATC	GCTACAATAATTTGTCCTCCC
5M22247000	TTCGATGGGATTGATCGC	AAAAACCGGCTAATCCCTCC
5M23316300	TGCCCACAACTTGTAACTGAG	TGACTTGTCCACGCTGACC
5M24481100	ACGCTGTCGGTACCCACTC	GGAAAACACGGCGAAAAAAC
5M26862700	GGCTCGACGAGTTTTGATTG	GTGGTGGTTGTGTCCAGTGT
InDel6-2 (qPL6)	ACGGATAAGAATGGACGAAC	TAGAACCAGGGCAAGATGAC
InDelM (ipa1-2D)	TATAGATGTTTGAGATTCGTCC	AAATGAACTGGCTAGATTGG

## Sheet: Table S2
Table S2. Correlation of five traits from RILs in Yangzhou
Traits in Yangzhou	Stem diameter	Panicle length	Panicle primary branch number	Panicle secondary branch number
Stem diameter
Panicle length	0.307***
Panicle primary branch number	0.679****	0.041
Panicle secondary branch number	0.635****	0.392****	0.515****
Plant height	0.211*	0.456****	0.175	0.265***
*, *** and **** indicate the statistical significances of p < 0.05, p < 0.001 and p < 0.0001 respectively.

## Sheet: Table S3
Table S3. Correlation of five traits from RILs in Hainan
Traits in Hainan	Stem diameter	Panicle length	Panicle primary branch number	Panicle secondary branch number
Stem diameter
Panicle length	0.59****
Panicle primary branch number	0.733****	0.395****
Panicle secondary branch number	0.787****	0.448****	0.732****
Plant height	0.53****	0.634****	0.396****	0.412****
**** indicates the statistical significance of p < 0.0001.

## Sheet: Table S4
Table S4. The trait values of HIF-NILs with different segments at different generations
Line labels	Stem diameter (mm)	Panicle length (cm)
P1F10.R1.Y	6.36 ± 0.27a	26.6 ± 0.5a
P1F10.R1.N	5.62 ± 0.26b	25.4 ± 0.8b
P1F10.R2.Y	6.19 ± 0.46a	25.2 ± 1.0a
P1F10.R2.N	5.43 ± 0.47b	24.4 ± 1.2a
P1F12.R2.Y	5.87 ± 0.21a	30.0 ± 0.7a
P1F12.R2.N	5.44 ± 0.37b	29.4 ± 1.1a
P1F12.R3.Y	5.93 ± 0.51a	26.5 ± 1.3a
P1F12.R3.N	5.34 ± 0.54b	25.9 ± 1.5a
P1F13.R3.Y	5.18 ± 0.34a	23.0 ± 1.3a
P1F13.R3.N	4.63 ± 0.48b	21.9 ± 1.2a
P1F13.R4.Y	5.40 ± 0.25a	27.5 ± 1.2a
P1F13.R4.N	4.97 ± 0.35b	24.9 ± 1.7b
P1F14.R5.Y	5.65 ± 0.53a	27.3 ± 1.7a
P1F14.R5.N	5.65 ± 0.37a	27.3 ± 1.3a
P2F10.R1.Y	5.96 ± 0.54a	26.1 ± 1.3a
P2F10.R1.N	5.53 ± 0.33b	25.2 ± 0.9b
P2F10.R2.Y	5.50 ± 0.44a	24.6 ± 0.9a
P2F10.R2.N	5.41 ± 0.46a	24.1 ± 1.3a
P2F13.R3.Y	6.24 ± 0.38a	24.3 ± 0.9a
P2F13.R3.N	5.61 ± 0.40b	22.4 ± 1.0b
P2F13.R4.Y	6.27 ± 0.57a	23.3 ± 0.9a
P2F13.R4.N	5.71 ± 0.40b	23.6 ± 0.5a
P2F14.R4.Y	6.50 ± 0.38a	25.1 ± 1.0a
P2F14.R4.N	5.84 ± 0.38b	24.1 ± 0.8b
P2F14.R5.Y	6.01 ± 0.49a	24.4 ± 0.7a
P2F14.R5.N	5.51 ± 0.29b	23.1 ± 0.8b
